# Supplementary material for: Preparation and Mechanistic Characterization of α-Glucosidase Inhibitory Peptides from Elaeagnus mollis Oilseed Meal
Source: Foods. 2026 Apr 10;15(8):1323. doi: 10.3390/foods15081323 (PMC13115018; doi:10.3390/foods15081323)
Supplement: Supplementary file 1 [file foods-15-01323-s001.zip]

Archive with 1 entries (1 files):
- foods-4207069-supplementary.pdf
